# Supplementary material for: An asymmetric allelic interaction drives allele transmission bias in interspecific rice hybrids
Source: Nat Commun. 2019 Jun 7;10:2501. doi: 10.1038/s41467-019-10488-3 (PMC6555797; doi:10.1038/s41467-019-10488-3)
Supplement: Supplementary file 5 — Supplementary Data 1 [file 41467_2019_10488_MOESM5_ESM.xlsx]

## Sheet: sup data1
No.	Alleles	Species (genome type)	Accession ID		Supplementary Data 1 Distribution of S1 allele variants in Oryza species. Notes: The sequences of all accessions are publicly available in the NCBI database under the provided accession IDs. *, accessions validated using PCR and sequencing in this study were collected by the Yunnan Academy of Agricultural Sciences or the Rice Research Institute, Guangdong Academy of Agricultural Sciences.
1	Allele 1	O. officinalis (CC)	C1*
2	Allele 1	O. officinalis (CC)	C4*
3	Allele 1	O. officinalis (CC)	w-48*
4	Allele 1	O. officinalis (CC)	w-50*
5	Allele 1	O. officinalis (CC)	w-66*
6	Allele 1	O. officinalis (CC)	of-66*
7	Allele 1	O. minuta (BBCC)	BC2*
8	Allele 1	O. minuta (BBCC)	w-19*
9	Allele 1	O. minuta (BBCC)	MI-19*
10	Allele 1	O .minuta (BBCC)	MI-47*
11	Allele 1	O. longistaminata (AA)	DRR058031
12	Allele 1	O. longistaminata (AA)	DRR058032
13	Allele 1	O. longistaminata (AA)	DRR058033
14	Allele 1	O. longistaminata (AA)	DRR058035
15	Allele 1	O. longistaminata (AA)	DRR058038
16	Allele 1	O. longistaminata (AA)	DRR058043
17	Allele 1	O. longistaminata (AA)	DRR000118
18	Allele 1	O. longistaminata (AA)	DRR000464
19	Allele 1	O. longistaminata (AA)	DRR058045
20	Allele 1	O. longistaminata (AA)	E11-1 *
21	Allele 1	O. longistaminata (AA)	E11-11 *
22	Allele 1	O. meridionalis (AA)	A15 *
23	Allele 1/1-1	O. officinalis (CC)	C6*
24	Allele 1/1-1	O. rhizomatis (CC)	C8*
25	Allele 1/1-1	O. eichingeri (CC)	BI-7*
26	Allele 1/1-1	O. eichingeri (CC)	BI-56*
27	Allele 1/1-1	O. longistaminata (AA)	DRR058034
28	Allele 1/1-1	O. longistaminata (AA)	DRR058041
29	Allele 1/1-1	O. longistaminata (AA)	DRR058036
30	Allele 1/1-1	O. longistaminata (AA)	DRR058040
31	Allele 1/1-1	O. longistaminata (AA)	DRR058042
32	Allele 1/1-1	O. longistaminata (AA)	DRR058046
33	Allele 1/1-1	O. longistaminata (AA)	DRR058047
34	Allele 1/1-1	O. longistaminata (AA)	DRR058048
35	Allele 1/1-1	O. longistaminata (AA)	E11-8 *
36	Allele 1/1-1	O. meridionalis (AA)	A16 *
37	Allele 1-1	O. rhizomatis (CC)	w-24*
38	Allele 1-1	O. longistaminata (AA)	DRR058044
39	Allele 1-1	O. longistaminata (AA)	DRR058039
40	Allele 1-1	O. longistaminata (AA)	E11-9 *
41	Allele 1-1	O. longistaminata (AA)	E11-10 *
42	Allele 1-1	O. meridionalis (AA)	ERR069043
43	Allele 1-2	O. meridionalis (AA)	ERR069049
44	Allele 1-2	O. meridionalis (AA)	SRR1450058
45	Allele 1-2	O. meridionalis (AA)	SRR1450064
46	Allele 1-3	O. meridionalis (AA)	DRR058017
47	Allele 1-3	O. meridionalis (AA)	DRR058021
48	Allele 1-3	O. meridionalis (AA)	DRR058029
49	Allele 1-3	O. meridionalis (AA)	E12-3 *
50	Allele 1-3	O. rufipogon (AA)	ERR068949
51	Allele 1-3	O. rufipogon (AA)	ERR069012
52	Allele 1-3	O. rufipogon (AA)	ERR069011
53	Allele 1-3	O. rufipogon (AA)	ERR068950
54	Allele 1-3	O. rufipogon (AA)	ERR068951
55	Allele 1-3	O. rufipogon (AA)	ERR068958
56	Allele 1-3	O. rufipogon (AA)	ERR069023
57	Allele 1-3	O. rufipogon (AA)	ERR069022
58	Allele 1-3	O. rufipogon (AA)	ERR069024
59	Allele 1-3	O. rufipogon (AA)	ERR069028
60	Allele 1-3	O. rufipogon (AA)	ERR068925
61	Allele 1-3	O. rufipogon (AA)	ERR068927
62	Allele 1-3	O. rufipogon (AA)	ERR068926
63	Allele 1-3	O. rufipogon (AA)	ERR068923
64	Allele 1-3	O. rufipogon (AA)	ERR069038
65	Allele 1-3	O. rufipogon (AA)	ERR069030
66	Allele 1-3	O. rufipogon (AA)	ERR069033
67	Allele 1-3	O. rufipogon (AA)	ERR069036
68	Allele 1-3	O. rufipogon (AA)	ERR069037
69	Allele 1-3	O. rufipogon (AA)	ERR068932
70	Allele 1-3	O. rufipogon (AA)	ERR068930
71	Allele 1-3	O. rufipogon (AA)	ERR068931
72	Allele 1-3	O. rufipogon (AA)	ERR068938
73	Allele 1-3	O. rufipogon (AA)	ERR068903
74	Allele 1-3	O. rufipogon (AA)	ERR068902
75	Allele 1-3	O. rufipogon (AA)	ERR068917
76	Allele 1-3	O. rufipogon (AA)	ERR068912
77	Allele 1-3	O. rufipogon (AA)	ERR068913
78	Allele 1-3	O. rufipogon (AA)	ERR068980
79	Allele 1-3	O. rufipogon (AA)	ERR068987
80	Allele 1-3	O. rufipogon (AA)	ERR068960
81	Allele 1-3	O. rufipogon (AA)	ERR068910
82	Allele 1-3	O. rufipogon (AA)	ERR068966
83	Allele 1-3	O. rufipogon (AA)	ERR068907
84	Allele 1-3	O. rufipogon (AA)	ERR068905
85	Allele 1-3	O. rufipogon (AA)	ERR068996
86	Allele 1-3	O. rufipogon (AA)	ERR068990
87	Allele 1-3	O. rufipogon (AA)	ERR068991
88	Allele 1-3	O. rufipogon (AA)	ERR068999
89	Allele 1-3	O. rufipogon (AA)	ERR069003
90	Allele 1-3	O. rufipogon (AA)	ERR069002
91	Allele 1-3	O. rufipogon (AA)	ERR069005
92	Allele 1-3	O. rufipogon (AA)	ERR069004
93	Allele 1-3	O. rufipogon (AA)	ERR069009
94	Allele 1-3	O. rufipogon (AA)	ERR069008
95	Allele 1-3	O. rufipogon (AA)	ERR068953
96	Allele 1-3	O. rufipogon (AA)	ERR068915
97	Allele 1-3	O. rufipogon (AA)	ERR068988
98	Allele 1-3	O. rufipogon (AA)	ERR068967
99	Allele 1-3	O. rufipogon (AA)	ERR068918
100	Allele 1-3	O. rufipogon (AA)	ERR069006
101	Allele 1-3	O. sativa (AA)	SRR1239945
102	Allele 1-3	O. sativa (AA)	SRR1240116
103	Allele 1-3	O. sativa (AA)	SRR1239981
104	Allele 1-3	O. sativa (AA)	SRR1239982
105	Allele 1-3	O. sativa (AA)	SRR1240044
106	Allele 1-3	O. sativa (AA)	SRR1240067
107	Allele 1-3	O. sativa (AA)	SRR1240065
108	Allele 1-3	O. sativa (AA)	SRR1240069
109	Allele 1-3	O. sativa (AA)	SRR1239948
110	Allele 1-3	O. sativa (AA)	SRR1240071
111	Allele 1-3	O. sativa (AA)	SRR1240070
112	Allele 1-3	O. sativa (AA)	SRR1240073
113	Allele 1-3	O. sativa (AA)	SRR1240075
114	Allele 1-3	O. sativa (AA)	SRR1240074
115	Allele 1-3	O. sativa (AA)	SRR1239944
116	Allele 1-3	O. sativa (AA)	SRR1240079
117	Allele 1-3	O. sativa (AA)	SRR1239934
118	Allele 1-3	O. sativa (AA)	SRR1239935
119	Allele 1-3	O. sativa (AA)	SRR1240042
120	Allele 1-3	O. sativa (AA)	SRR1240112
121	Allele 1-3	O. sativa (AA)	SRR1240113
122	Allele 1-3	O. sativa (AA)	SRR1240048
123	Allele 1-3	O. sativa (AA)	SRR1239939
124	Allele 1-3	O. sativa (AA)	SRR1240114
125	Allele 1-3	O. sativa (AA)	SRR1240115
126	Allele 1-3	O. sativa (AA)	SRR1240118
127	Allele 1-3	O. sativa (AA)	SRR1240059
128	Allele 1-3	O. sativa (AA)	SRR1240058
129	Allele 1-3	O. sativa (AA)	SRR1240051
130	Allele 1-3	O. sativa (AA)	SRR1240055
131	Allele 1-3	O. sativa (AA)	SRR1240102
132	Allele 1-3	O. sativa (AA)	SRR1239957
133	Allele 1-3	O. sativa (AA)	SRR1240133
134	Allele 1-3	O. sativa (AA)	SRR1240036
135	Allele 1-3	O. sativa (AA)	SRR1239968
136	Allele 1-3	O. sativa (AA)	SRR1240098
137	Allele 1-3	O. sativa (AA)	SRR1240109
138	Allele 1-3	O. sativa (AA)	SRR1240119
139	Allele 1-3	O. sativa (AA)	SRR1240104
140	Allele 1-3	O. sativa (AA)	SRR1239950
141	Allele 1-3	O. sativa (AA)	SRR1239951
142	Allele 1-3	O. sativa (AA)	SRR1240131
143	Allele 1-3	O. sativa (AA)	SRR1240038
144	Allele 1-3	O. sativa (AA)	SRR1240034
145	Allele 1-3	O. sativa (AA)	SRR1239947
146	Allele 1-3	O. sativa (AA)	SRR1239941
147	Allele 1-3	O. sativa (AA)	SRR1240121
148	Allele 1-3	O. sativa (AA)	SRR1239971
149	Allele 1-3	O. sativa (AA)	SRR1239972
150	Allele 1-3	O. sativa (AA)	SRR1240089
151	Allele 1-3	O. sativa (AA)	SRR1240082
152	Allele 1-3	O. sativa (AA)	SRR1239966
153	Allele 1-3	O. sativa (AA)	SRR1240099
154	Allele 1-3	O. sativa (AA)	SRR1240096
155	Allele 1-3	O. sativa (AA)	SRR1240095
156	Allele 1-3	O. sativa (AA)	SRR1239975
157	Allele 1-3	O. sativa (AA)	SRR1240081
158	Allele 1-3	O. sativa (AA)	SRR1239964
159	Allele 1-3	O. sativa (AA)	SRR1239953
160	Allele 1-3	O. sativa (AA)	SRR1240090
161	Allele 1-3	O. sativa (AA)	SRR1240050
162	Allele 1-3	O. sativa (AA)	SRR1240080
163	Allele 1-3	O. sativa (AA)	SRR1239959
164	Allele 1-3	O. sativa (AA)	SRR1239952
165	Allele 1-4	O. rufipogon (AA)	ERR068983
166	Allele 1-4	O. rufipogon (AA)	ERR068993
167	Allele 1-4	O. rufipogon (AA)	ERR068962
168	Allele 1-5	O. rufipogon (AA)	ERR068985
169	Allele 1-5	O. rufipogon (AA)	ERR068984
170	Allele 1-5	O. rufipogon (AA)	ERR068982
171	Allele 1-6	O. rufipogon (AA)	ERR069014
172	Allele 1-6	O. rufipogon (AA)	ERR069010
173	Allele 1-6	O. rufipogon (AA)	ERR068952
174	Allele 1-6	O. rufipogon (AA)	ERR068986
175	Allele 1-6	O. rufipogon (AA)	ERR068961
176	Allele 1-6	O. rufipogon (AA)	ERR068939
177	Allele 1-6	O. rufipogon (AA)	ERR069007
178	Allele 1-7	O. rufipogon (AA)	ERR068916
179	Allele 1-8	O. rufipogon (AA)	ERR068956
180	Allele 1-8	O. rufipogon (AA)	ERR068946
181	Allele 1-8	O. rufipogon (AA)	ERR069021
182	Allele 1-8	O. sativa (AA)	SRR1240068
183	Allele 1-8	O. sativa (AA)	SRR1239980
184	Allele 1-8	O. sativa (AA)	SRR1240047
185	Allele 1-8	O. sativa (AA)	SRR1240046
186	Allele 1-8	O. sativa (AA)	SRR1240062
187	Allele 1-8	O. sativa (AA)	SRR1240063
188	Allele 1-8	O. sativa (AA)	SRR1240060
189	Allele 1-8	O. sativa (AA)	SRR1240064
190	Allele 1-8	O. sativa (AA)	SRR1240049
191	Allele 1-8	O. sativa (AA)	SRR1240078
192	Allele 1-8	O. sativa (AA)	SRR1239946
193	Allele 1-8	O. sativa (AA)	SRR1240040
194	Allele 1-8	O. sativa (AA)	SRR1240041
195	Allele 1-8	O. sativa (AA)	SRR1240043
196	Allele 1-8	O. sativa (AA)	SRR1240110
197	Allele 1-8	O. sativa (AA)	SRR1240111
198	Allele 1-8	O. sativa (AA)	SRR1240076
199	Allele 1-8	O. sativa (AA)	SRR1240052
200	Allele 1-8	O. sativa (AA)	SRR1240105
201	Allele 1-8	O. sativa (AA)	SRR1239955
202	Allele 1-8	O. sativa (AA)	SRR1240124
203	Allele 1-8	O. sativa (AA)	SRR1239976
204	Allele 1-8	O. sativa (AA)	SRR1239977
205	Allele 1-8	O. sativa (AA)	SRR1239978
206	Allele 1-8	O. sativa (AA)	SRR1239963
207	Allele 1-8	O. sativa (AA)	SRR1240054
208	Allele 1-8	O. sativa (AA)	SRR1239956
209	Allele 1-8	O. sativa (AA)	SRR1239954
210	Allele 1-8	O. sativa (AA)	SRR1240039
211	Allele 1-8	O. sativa (AA)	SRR1239970
212	Allele 1-8	O. sativa (AA)	SRR1239979
213	Allele 1-8	O. sativa (AA)	SRR1239967
214	Allele 1-8	O. sativa (AA)	SRR1240093
215	Allele 1-8	O. sativa (AA)	SRR1240092
216	Allele 1-8	O. sativa (AA)	SRR1240057
217	Allele 1-8	O. sativa (AA)	SRR1240108
218	Allele 1-8	O. sativa (AA)	SRR1240106
219	Allele 1-8	O. sativa (AA)	SRR1240132
220	Allele 1-8	O. sativa (AA)	SRR1240122
221	Allele 1-8	O. sativa (AA)	SRR1240127
222	Allele 1-8	O. sativa (AA)	SRR1240126
223	Allele 1-8	O. sativa (AA)	SRR1240128
224	Allele 1-8	O. sativa (AA)	SRR1240087
225	Allele 1-8	O. sativa (AA)	SRR1239962
226	Allele 1-8	O. sativa (AA)	SRR1240097
227	Allele 1-8	O. sativa (AA)	SRR1240130
228	Allele 1-8	O. sativa (AA)	SRR1239943
229	Allele 1-8	O. sativa (AA)	SRR1240129
230	Allele 1-8	O. sativa (AA)	SRR1240088
231	Allele 1-8	O. sativa (AA)	SRR1239961
232	Allele 1-8	O. sativa (AA)	SRR1239965
233	Allele 1-8	O. sativa (AA)	SRR1239969
234	Allele 1-9	O. meridionalis (AA)	DRR058012
235	Allele 1-9	O. meridionalis (AA)	DRR058015
236	Allele 1-10	O. meridionalis (AA)	DRR058013
237	Allele 1-10	O. meridionalis (AA)	DRR058014
238	Allele 1-10	O. meridionalis (AA)	DRR058016
239	Allele 1-10	O. meridionalis (AA)	DRR058022
240	Allele 1-11	O. meridionalis (AA)	E12-2 *
241	Allele 1-12	O. meridionalis (AA)	DRR058018
242	Allele 1-13	O. meridionalis (AA)	DRR058020
243	Allele 1-13	O. meridionalis (AA)	DRR058023
244	Allele 1-13	O. meridionalis (AA)	ERR068853
245	Allele 1-13	O. meridionalis (AA)	ERR069048
246	Allele 1-14	O. meridionalis (AA)	SRR1450060
247	Allele 1-15	O. meridionalis (AA)	ERR069046
248	Allele 1-16	O. meridionalis (AA)	DRR058019
249	Allele 1-16	O. meridionalis (AA)	DRR058025
250	Allele 1-16	O. meridionalis (AA)	DRR058026
251	Allele 1-16	O. meridionalis (AA)	DRR058027
252	Allele 1-16	O. meridionalis (AA)	DRR058028
253	Allele 1-16	O. meridionalis (AA)	DRR058030
254	Allele 1-16	O. meridionalis (AA)	ERR069050
255	Allele 1-16	O. meridionalis (AA)	ERR069052
256	Allele 1-16	O. meridionalis (AA)	ERR069053
257	Allele 1-16	O. meridionalis (AA)	SRR1450059
258	Allele 1-16	O. meridionalis (AA)	SRR1450061
259	Allele 1-16	O. meridionalis (AA)	SRR1450062
260	Allele 1-16	O. meridionalis (AA)	SRR1450063
261	Allele 2-1	O. barthii (AA)	SRR1206452
262	Allele 2-1	O. barthii (AA)	SRR1206413
263	Allele 2-2	O. barthii (AA)	SRR1206395
264	Allele 2-2	O. barthii (AA)	SRR1206396
265	Allele 2-2	O. barthii (AA)	SRR1206397
266	Allele 2-2	O. barthii (AA)	SRR1206398
267	Allele 2-2	O. barthii (AA)	SRR1206399
268	Allele 2-2	O. barthii (AA)	SRR1206400
269	Allele 2-2	O. barthii (AA)	SRR1206422
270	Allele 2-2	O. barthii (AA)	SRR1206432
271	Allele 2-2	O. barthii (AA)	SRR1206433
272	Allele 2-2	O. barthii (AA)	SRR1206434
273	Allele 2-3	O. barthii (AA)	SRR1206451
274	Allele 2-4	O. barthii (AA)	SRR1206392
275	Allele 2-4	O. barthii (AA)	SRR1206393
276	Allele 2-4	O. barthii (AA)	SRR1206394
277	Allele 2-4	O. barthii (AA)	SRR1206401
278	Allele 2-4	O. barthii (AA)	SRR1206402
279	Allele 2-4	O. barthii (AA)	SRR1206403
280	Allele 2-4	O. barthii (AA)	SRR1206404
281	Allele 2-4	O. barthii (AA)	SRR1206405
282	Allele 2-4	O. barthii (AA)	SRR1206406
283	Allele 2-4	O. barthii (AA)	SRR1206408
284	Allele 2-4	O. barthii (AA)	SRR1206409
285	Allele 2-4	O. barthii (AA)	SRR1206410
286	Allele 2-4	O. barthii (AA)	SRR1206411
287	Allele 2-4	O. barthii (AA)	SRR1206412
288	Allele 2-4	O. barthii (AA)	SRR1206416
289	Allele 2-4	O. barthii (AA)	SRR1206418
290	Allele 2-4	O. barthii (AA)	SRR1206419
291	Allele 2-4	O. barthii (AA)	SRR1206420
292	Allele 2-4	O. barthii (AA)	SRR1206421
293	Allele 2-4	O. barthii (AA)	SRR1206424
294	Allele 2-4	O. barthii (AA)	SRR1206425
295	Allele 2-4	O. barthii (AA)	SRR1206426
296	Allele 2-4	O. barthii (AA)	SRR1206427
297	Allele 2-4	O. barthii (AA)	SRR1206430
298	Allele 2-4	O. barthii (AA)	SRR1206431
299	Allele 2-4	O. barthii (AA)	SRR1206435
300	Allele 2-4	O. barthii (AA)	SRR1206436
301	Allele 2-4	O. barthii (AA)	SRR1206438
302	Allele 2-4	O. barthii (AA)	SRR1206439
303	Allele 2-4	O. barthii (AA)	SRR1206440
304	Allele 2-4	O. barthii (AA)	SRR1206441
305	Allele 2-4	O. barthii (AA)	SRR1206442
306	Allele 2-4	O. barthii (AA)	SRR1206443
307	Allele 2-4	O. barthii (AA)	SRR1206444
308	Allele 2-4	O. barthii (AA)	SRR1206445
309	Allele 2-4	O. barthii (AA)	SRR1206446
310	Allele 2-4	O. barthii (AA)	SRR1206447
311	Allele 2-4	O. barthii (AA)	SRR1206448
312	Allele 2-4	O. barthii (AA)	SRR1206449
313	Allele 2-4	O. barthii (AA)	SRR1206450
314	Allele 2-4	O. barthii (AA)	SRR1206453
315	Allele 2-4	O. barthii (AA)	SRR1206454
316	Allele 2-4	O. barthii (AA)	YAAS17022 *
317	Allele 2-4	O. barthii (AA)	YAAS17023 *
318	Allele 2-4	O. barthii (AA)	YAAS17024 *
319	Allele 2-4	O. barthii (AA)	YAAS17025 *
320	Allele 2-4	O. barthii (AA)	YAAS17026 *
321	Allele 2-4	O. barthii (AA)	YAAS17027 *
322	Allele 2-4	O. barthii (AA)	YAAS17028 *
323	Allele 2-4	O. barthii (AA)	YAAS17029 *
324	Allele 2-4	O. barthii (AA)	YAAS17030 *
325	Allele 2-4	O. barthii (AA)	YAAS17031 *
326	Allele 2-4	O. glaberrima (AA)	SRR3231738
327	Allele 2-4	O. glaberrima (AA)	SRR3231739
328	Allele 2-4	O. glaberrima (AA)	SRR3231734
329	Allele 2-4	O. glaberrima (AA)	SRR3231735
330	Allele 2-4	O. glaberrima (AA)	SRR3231736
331	Allele 2-4	O. glaberrima (AA)	SRR3231737
332	Allele 2-4	O. glaberrima (AA)	SRR3231730
333	Allele 2-4	O. glaberrima (AA)	SRR3231731
334	Allele 2-4	O. glaberrima (AA)	SRR3231732
335	Allele 2-4	O. glaberrima (AA)	SRR3231733
336	Allele 2-4	O. glaberrima (AA)	SRR1712585
337	Allele 2-4	O. glaberrima (AA)	SRR3231666
338	Allele 2-4	O. glaberrima (AA)	SRR3231667
339	Allele 2-4	O. glaberrima (AA)	SRR3231659
340	Allele 2-4	O. glaberrima (AA)	SRR3231668
341	Allele 2-4	O. glaberrima (AA)	SRR3231723
342	Allele 2-4	O. glaberrima (AA)	SRR3231722
343	Allele 2-4	O. glaberrima (AA)	SRR3231721
344	Allele 2-4	O. glaberrima (AA)	SRR3231669
345	Allele 2-4	O. glaberrima (AA)	SRR3231727
346	Allele 2-4	O. glaberrima (AA)	SRR3231726
347	Allele 2-4	O. glaberrima (AA)	SRR3231725
348	Allele 2-4	O. glaberrima (AA)	SRR3231724
349	Allele 2-4	O. glaberrima (AA)	SRR3231729
350	Allele 2-4	O. glaberrima (AA)	SRR3231728
351	Allele 2-4	O. glaberrima (AA)	SRR3231688
352	Allele 2-4	O. glaberrima (AA)	SRR3231689
353	Allele 2-4	O. glaberrima (AA)	SRR3231750
354	Allele 2-4	O. glaberrima (AA)	SRR3231751
355	Allele 2-4	O. glaberrima (AA)	SRR3231680
356	Allele 2-4	O. glaberrima (AA)	SRR3231681
357	Allele 2-4	O. glaberrima (AA)	SRR3231682
358	Allele 2-4	O. glaberrima (AA)	SRR3231683
359	Allele 2-4	O. glaberrima (AA)	SRR3231684
360	Allele 2-4	O. glaberrima (AA)	SRR3231685
361	Allele 2-4	O. glaberrima (AA)	SRR3231686
362	Allele 2-4	O. glaberrima (AA)	SRR3231687
363	Allele 2-4	O. glaberrima (AA)	ERR069039
364	Allele 2-4	O. glaberrima (AA)	SRR3231743
365	Allele 2-4	O. glaberrima (AA)	SRR3231742
366	Allele 2-4	O. glaberrima (AA)	SRR1427732
367	Allele 2-4	O. glaberrima (AA)	SRR1427731
368	Allele 2-4	O. glaberrima (AA)	SRR3231745
369	Allele 2-4	O. glaberrima (AA)	SRR3231744
370	Allele 2-4	O. glaberrima (AA)	SRR3231747
371	Allele 2-4	O. glaberrima (AA)	SRR3231746
372	Allele 2-4	O. glaberrima (AA)	SRR3231741
373	Allele 2-4	O. glaberrima (AA)	SRR3231740
374	Allele 2-4	O. glaberrima (AA)	SRR3231699
375	Allele 2-4	O. glaberrima (AA)	SRR3231698
376	Allele 2-4	O. glaberrima (AA)	SRR3231697
377	Allele 2-4	O. glaberrima (AA)	SRR3231696
378	Allele 2-4	O. glaberrima (AA)	SRR3231695
379	Allele 2-4	O. glaberrima (AA)	SRR3231694
380	Allele 2-4	O. glaberrima (AA)	SRR3231693
381	Allele 2-4	O. glaberrima (AA)	SRR3231692
382	Allele 2-4	O. glaberrima (AA)	SRR3231691
383	Allele 2-4	O. glaberrima (AA)	SRR3231690
384	Allele 2-4	O. glaberrima (AA)	SRR1028612
385	Allele 2-4	O. glaberrima (AA)	SRR3231720
386	Allele 2-4	O. glaberrima (AA)	SRR1712645
387	Allele 2-4	O. glaberrima (AA)	SRR1712649
388	Allele 2-4	O. glaberrima (AA)	SRR3231662
389	Allele 2-4	O. glaberrima (AA)	SRR3231663
390	Allele 2-4	O. glaberrima (AA)	SRR3231660
391	Allele 2-4	O. glaberrima (AA)	SRR3231661
392	Allele 2-4	O. glaberrima (AA)	SRR1206518
393	Allele 2-4	O. glaberrima (AA)	SRR1206519
394	Allele 2-4	O. glaberrima (AA)	SRR3231664
395	Allele 2-4	O. glaberrima (AA)	SRR3231665
396	Allele 2-4	O. glaberrima (AA)	SRR1206514
397	Allele 2-4	O. glaberrima (AA)	SRR1206515
398	Allele 2-4	O. glaberrima (AA)	SRR1206516
399	Allele 2-4	O. glaberrima (AA)	SRR1206517
400	Allele 2-4	O. glaberrima (AA)	SRR1206510
401	Allele 2-4	O. glaberrima (AA)	SRR1206511
402	Allele 2-4	O. glaberrima (AA)	SRR1206512
403	Allele 2-4	O. glaberrima (AA)	SRR1206513
404	Allele 2-4	O. glaberrima (AA)	SRR3231749
405	Allele 2-4	O. glaberrima (AA)	SRR1712651
406	Allele 2-4	O. glaberrima (AA)	SRR1712653
407	Allele 2-4	O. glaberrima (AA)	SRR1181643
408	Allele 2-4	O. glaberrima (AA)	SRR1206503
409	Allele 2-4	O. glaberrima (AA)	SRR1206502
410	Allele 2-4	O. glaberrima (AA)	SRR3231673
411	Allele 2-4	O. glaberrima (AA)	SRR3231672
412	Allele 2-4	O. glaberrima (AA)	SRR1206507
413	Allele 2-4	O. glaberrima (AA)	SRR3231674
414	Allele 2-4	O. glaberrima (AA)	SRR3231677
415	Allele 2-4	O. glaberrima (AA)	SRR3231676
416	Allele 2-4	O. glaberrima (AA)	SRR3231679
417	Allele 2-4	O. glaberrima (AA)	SRR3231678
418	Allele 2-4	O. glaberrima (AA)	SRR1206509
419	Allele 2-4	O. glaberrima (AA)	SRR1206508
420	Allele 2-4	O. glaberrima (AA)	SRR3231717
421	Allele 2-4	O. glaberrima (AA)	SRR3231671
422	Allele 2-4	O. glaberrima (AA)	SRR3231718
423	Allele 2-4	O. glaberrima (AA)	SRR3231719
424	Allele 2-4	O. glaberrima (AA)	SRR3231670
425	Allele 2-4	O. glaberrima (AA)	SRR3231712
426	Allele 2-4	O. glaberrima (AA)	SRR3231713
427	Allele 2-4	O. glaberrima (AA)	SRR3231710
428	Allele 2-4	O. glaberrima (AA)	SRR3231711
429	Allele 2-4	O. glaberrima (AA)	SRR3231716
430	Allele 2-4	O. glaberrima (AA)	SRR1206501
431	Allele 2-4	O. glaberrima (AA)	SRR3231714
432	Allele 2-4	O. glaberrima (AA)	SRR3231715
433	Allele 2-4	O. glaberrima (AA)	SRR1206500
434	Allele 2-4	O. glaberrima (AA)	SRR3231675
435	Allele 2-4	O. glaberrima (AA)	SRR1206506
436	Allele 2-4	O. glaberrima (AA)	SRR1206505
437	Allele 2-4	O. glaberrima (AA)	SRR1206504
438	Allele 2-4	O. glaberrima (AA)	SRR3231748
439	Allele 2-4	O. glaberrima (AA)	SRR3231709
440	Allele 2-4	O. glaberrima (AA)	SRR3231708
441	Allele 2-4	O. glaberrima (AA)	SRR3231701
442	Allele 2-4	O. glaberrima (AA)	SRR3231700
443	Allele 2-4	O. glaberrima (AA)	SRR3231703
444	Allele 2-4	O. glaberrima (AA)	SRR3231702
445	Allele 2-4	O. glaberrima (AA)	SRR3231705
446	Allele 2-4	O. glaberrima (AA)	SRR3231704
447	Allele 2-4	O. glaberrima (AA)	SRR3231707
448	Allele 2-4	O. glaberrima (AA)	SRR3231706
449	Allele 2-4	O. glaberrima (AA)	YAAS11151 *
450	Allele 2-4	O. glaberrima (AA)	YAAS11152 *
451	Allele 2-4	O. glaberrima (AA)	YAAS11153 *
452	Allele 2-4	O. glaberrima (AA)	YAAS11154 *
453	Allele 2-4	O. glaberrima (AA)	YAAS11155 *
454	Allele 2-4	O. glaberrima (AA)	YAAS11156 *
455	Allele 2-4	O. glaberrima (AA)	YAAS11157 *
456	Allele 2-4	O. glaberrima (AA)	YAAS11158 *
457	Allele 2-4	O. glaberrima (AA)	YAAS11159 *
458	Allele 2-4	O. glaberrima (AA)	YAAS11160 *
