# Supplementary material for: An asymmetric allelic interaction drives allele transmission bias in interspecific rice hybrids
Source: Nat Commun. 2019 Jun 7;10:2501. doi: 10.1038/s41467-019-10488-3 (PMC6555797; doi:10.1038/s41467-019-10488-3)
Supplement: Supplementary file 6 — Source data [file 41467_2019_10488_MOESM6_ESM.xlsx]

## Sheet: Figure 1e
Figure 1e
	Data for column1				Data for column2				Data for column3				Data for column4
	Genotype	Number of Plant	Segregation rate (%)		Genotype	Number of Plant	Segregation rate (%)		Genotype	Number of Plant	Segregation rate (%)		Genotype	Number of Plant	Segregation rate (%)
	TT	65	26.2097		4646	48	25.2632		4646	71	25.2669		TT	213	75.8007
	T–	120	48.3871		46–	97	51		46–	143	50.8897		T–	68	24.1993
	– –	63	25.4032		– –	45	23.6842		– –	67	23.8434		– –	0	0
	Total number	248			Total number	190			Total number	281			Total number	281
	χ2 (1:2:1)	0.29			χ2 (1:2:1)	0.18			χ2 (1:2:1)	0.2			χ2 (1:2:1)	397.7

## Sheet: Figure 2a
Figure 2a
Genotype (gs/– –)	Data for column1	Data for column2		Genotype (gs/T–)	Data for column3	Data for column4		Genotype (gg/TT)	Data for column5	Data for column6		Genotype (gg/T–)	Data for column7	Data for column8		Genotype (gg/–)	Data for column9	Data for column10		Genotype (gs/TT)	Data for column11	Data for column12		Genotype (gs/T–)	Data for column13	Data for column14		Genotype (gs/– –)	Data for column15	Data for column16		Genotype (ss/TT)	Data for column17	Data for column18		Genotype (ss/T–)	Data for column19	Data for column20
Plant number	Pollen fertility rates	Spikelet fertility rates		Plant number	Pollen fertility rates	Spikelet fertility rates		Plant number	Pollen fertility rates	Spikelet fertility rates		Plant number	Pollen fertility rates	Spikelet fertility rates		Plant number	Pollen fertility rates	Spikelet fertility rates		Plant number	Pollen fertility rates	Spikelet fertility rates			T-pollen	T-sp		Plant number	TF-pollen	TF-s		Plant number	TT-pollen	TT-sp		Plant number	T-pollen	T-sp
1	51.2	42.2		1	73.2	68.2		1	98.2	89.2		1	91.2	92.2		1	95.1	90.2		1	95.1	90.2		1	71.2	72.2		1	45.6	52.3		1	97.5	91.5		1	97.2	91.3
2	52	43.5		2	75	70.5		2	96	91		2	92	93.5		2	96.1	92.1		2	96.1	92.1		2	72	73.5		2	51.2	44.6		2	98.2	91.4		2	99	92.6
3	52	54.1		3	67	70.1		3	95.9	92.6		3	92	94.1		3	98	91.8		3	98	91.8		3	72	74.1		3	44.7	47.2		3	98.4	90.9		3	96.8	94.8
4	52.5	53.6		4	70.5	67.6		4	96.5	91.5		4	92.5	93.6		4	97.5	92.4		4	97.5	92.4		4	72.5	73.6		4	48.9	48.3		4	96.1	94.4		Mean	97.6667	92.9
5	46	45.1		5	72	78.1		5	95	90.4		5	96	95.1		5	96	91.9		5	96	91.9		5	76	75.1		5	43.2	45.8		5	97.5	90.9		SD	1.17189	1.76918
6	44.5	45.5		6	74.5	76.5		6	96	90		6	94.5	95.5		6	96	92.1		6	96	92.1		6	74.5	75.5		Mean	46.72	47.64		6	96.8	91.8
7	52.3	46.2		7	73.1	74.2		7	92.6	90.6		7	92.3	96.2		7	92.5	89.6		7	92.5	89.6		7	72.3	76.2		SD	3.26144	2.95686		7	95.7	93.8
8	46.1	53.5		8	75.1	75.5		8	94.1	92.1		8	96.1	93.5		8	93.8	90.8		8	93.8	90.8		8	76.1	73.5						8	98.8	92.1
9	49.5	52.6		9	71.3	76.6		9	96.5	94.6		9	93.5	92.6		9	96.1	90.9		9	96.1	90.9		9	73.5	72.6						9	97.6	91.6
10	52.5	50.5		10	72.8	70.9		10	97.5	92.7		10	92.5	90.5		10	94.9	90.1		10	94.9	90.1		10	72.5	70.5						10	97.3	93.6
Mean	49.86	48.68		Mean	72.45	72.82		11	98	93.9		11	93	92.4		11	96.8	92.3		11	96.8	92.3		11	73	72.4						11	98.6	90.3
SD	3.14013	4.63556		SD	2.44643	3.79848		12	99.5	93.5		12	94.5	91.5		12	97.6	93.1		12	97.6	93.1		12	74.5	71.5						12	99.6	92.8
								13	98.4	92.4		13	99.4	96.4		13	96.4	92.3		13	96.4	92.3		13	69.4	76.4						13	96.4	91.5
								14	99.5	95.9		14	90.2	92.2		14	94.8	91.3		14	94.8	91.3		14	70.2	72.2						14	94.2	94.8
								15	92	93.6		15	93.6	98.6		15	96.3	91.5		15	93.9	90.1		15	73.6	78.6						15	95.6	98
								16	98.2	96.4		16	95.2	93.2		16	94.5	94.2		16	97.3	92.5		16	75.2	73.2						16	98.1	94.3
								17	98	93.5		17	94.3	91.4		17	95.8	91.5		17	95	91.6		17	74.3	71.4						17	94.7	96.3
								18	96.7	96.3		18	92.6	96.1		18	97.2	92.8		18	100	94.6		18	72.6	76.1						18	96.3	94.6
								19	97.3	88.6		19	96.9	94.6		19	94.3	94.6		19	99.4	92.9		19	76.9	74.6						19	94.9	94.2
								20	97.8	95.2		20	99.1	94.1		20	96.9	96.1		20	98.3	92.4		20	69.1	74.1						20	96.3	97.5
								21	97.8	94.6		21	99.9	93.9		21	97.8	96.3		21	97.6	92.7		21	69.9	73.9						21	98.2	96.3
								22	95.2	97.2		22	91.6	90.8		22	95	92.5		22	98.6	90.8		22	71.6	70.8						22	96.4	94.8
								23	96.3	90.5		23	93.2	92.8		23	95.3	91.7		23	95.4	90.4		23	73.2	72.8						23	97.1	98.2
								24	97.5	94.2		24	94.2	95.5		24	96.9	93.6		24	94.6	91.5		24	74.2	75.5						24	98.2	94.7
								25	98.2	93.8		25	90.9	93.9		25	97.6	94.2		25	92.3	93.1		25	70.9	73.9						25	94.6	96.4
								26	94.6	91.6		26	97.6	90.6		26	94.5	94.9		26	95.6	92.2		26	67.6	70.6						26	95.9	94.8
								27	95.9	91.5		27	96.8	90.9		27	95.2	92.3		27	94.2	92.6		27	77.5	74.6						27	94.7	94.9
								28	98.3	93.5		28	93.2	92.8		28	97.3	94.6		28	94.2	93.6		28	74.6	75.1						28	94.6	96.3
								29	92.8	92.6		29	95.2	98.1		29	94.9	94.2		29	94.9	94.5		29	78.3	73.6						29	91.6	95.7
								30	96.5	92.9		30	96.8	93		30	95.7	93.9		30	96.3	91		30	76.8	74.8						30	94.5	91.2
								31	97.6	94.3		31	97.6	94.6		Mean	95.8933	92.66		31	94.2	90.4		31	76.8	74.1						31	95.8	90.8
								32	97.3	98.2		32	94.2	95.1		SD	1.33053	1.69982		32	98.2	93.6		32	74.2	74.8						32	90.6	89.6
								33	97.9	91.9		33	98.3	93.6						33	97.2	89		33	74.1	72.3						33	94.6	94.1
								34	94.8	87.3		34	96.8	94.8						34	99.1	91.2		34	74.8	72.8						34	94.8	96.3
								35	94.5	98		35	96.8	94.1						35	93	94.1		35	75.9	71.9						35	94.1	90.9
								36	96.8	97.2		36	94.2	94.8						36	91	93.1		36	75.7	75.2						Mean	96.1229	93.7514
								Mean	96.5472	93.1472		37	94.1	92.3						37	97.3	94.3		37	76.3	70.3						SD	1.9753	2.37937
								SD	1.84011	2.62063		38	94.8	92.8						38	97.5	94.2		38	73.7	70.7
												39	95.9	91.9						39	94.2	91.2		39	73.6	68.9
												40	95.7	95.2						40	91.3	93.2		40	72.9	68.6
												41	96.3	90.3						41	91.6	94.8		41	71.9	71.3
												42	93.7	90.7						42	94.2	93.1		42	74.8	75
												43	93.6	88.9						43	92.9	94.2		43	68.3	72.3
												44	92.9	88.6						44	94.1	94.8		44	69.1	74.1
												45	91.9	81.3						45	92.4	92.5		45	74.2	75.2
												46	94.8	95						46	97.1	92.3		46	73.2	76.3
												47	98.3	90.3						47	91.4	91.2		47	75.2	74.3
												48	99.1	94.1						48	96.2	91.3		48	76.8	74.6
												49	94.2	95.2						49	94.1	94.1		49	76.7	75.2
												50	93.2	96.3						50	94.2	94.2		50	74.9	75.3
												51	95.2	94.3						51	93.2	96.3		51	75.7	77.2
												52	96.8	94.6						52	92.6	93.1		52	74.6	73.9
												53	96.7	95.2						53	97.2	93.8		53	73.8	74.5
												54	94.9	95.3						54	96.1	94.6		54	72.8	74.8
												55	95.7	97.2						55	98.6	95.6		55	74.8	72.6
												56	94.6	93.9						56	94.6	94.6		56	75.8	71.6
												57	93.8	94.5						57	97.5	94.9		57	73.2	71.2
												58	92.8	94.8						58	98.2	95		58	75.2	74.3
												59	94.8	92.6						59	93.4	91.6		59	71.9	73.2
												60	95.8	91.6						60	95.6	91.3		60	73.6	72.9
												Mean	94.805	93.3917						61	96.9	92.1		61	72.6	72.8
												SD	2.2364	2.62919						Mean	95.4803	92.5754		62	67.5	68.2
																				SD	2.18698	1.60743		63	71.6	71
																								64	75.9	71.3
																								65	74.2	74.9
																								66	71.6	74.1
																								67	71.8	75.7
																								68	72.9	73.2
																								Mean	73.5088	73.4338
																								SD	2.39245	2.04462

## Sheet: Figure 2c
Figure 2c
	Data for column1				Data for column2
	Genotype	Number of Plant	Segregation rate (%)		Genotype	Number of Plant	Segregation rate (%)
	gg	126	42.2819		TT	132	44.2953
	gs	134	44.9664		T/–	131	43.9597
	ss	38	12.7517		– –	35	11.745
	Total number	298			Total number	298
	χ2 (4:4:1)	1.05			χ2 (4:4:1)	0.13

## Sheet: Figure 3e
Figure 3e
	Data for column1				Data for column2				Data for column3				Data for column4
	Genotype	Number of Plant	Segregation rate (%)		Genotype	Number of Plant	Segregation rate (%)		Genotype	Number of Plant	Segregation rate (%)		Genotype	Number of Plant	Segregation rate (%)
	gg	160	91.4286		gmgm	90	24.5232		gmgm	67	24.4526		TT	246	89.781
	gs	15	8.57143		gms	184	50.1362		gms	139	50.7299		T–	28	10.219
	ss	0	0		ss	93	25.3406		ss	68	24.8175		– –	0	0
	Total number	175			Total number	367			Total number	274			Total number	274
	χ2 (1:2:1)	412.7			χ2 (1:2:1)	0.05			χ2 (1:2:1)	0.07			χ2 (1:2:1)	615.2

## Sheet: Figure 4c
Figure 4c

## Sheet: Figure 4d
Figure 4d

## Sheet: Suppl Figure 1b
Supplementary Figure 1b
	Data for column1	Data for column2	Data for column3	Data for column4	Data for column5	Data for column6	Data for column7	Data for column8	Data for column9	Data for column10	Data for column11	Data for column12	Data for column13	Data for column14	Data for column15	Data for column16	Data for column17	Data for column18	Data for column19	Data for column20	Data for column21	Data for column22	Data for column23	Data for column24
Genes	TP/TPR	TP/TPR	TP/TPR	TP/TPR	A2	A2	A2	A2	A3	A3	A3	A3	A4	A4	A4	A4	A5	A5	A5	A5	A6	A6	A6	A6
Microspores stage	EM	EM	LM	LM	EM	EM	LM	LM	EM	EM	LM	LM	EM	EM	LM	LM	EM	EM	LM	LM	EM	EM	LM	LM
Sample	RP-s	NIL-g	RP-s	NIL-g	RP-s	NIL-g	RP-s	NIL-g	RP-s	NIL-g	RP-s	NIL-g	RP-s	NIL-g	RP-s	NIL-g	RP-s	NIL-g	RP-s	NIL-g	RP-s	NIL-g	RP-s	NIL-g
	1.57501	1.44481	0.672045	0.610422	ND	0.304148	ND	0.23143	ND	0.412982	ND	0.232095	ND	0.0215799	ND	0.0200808	ND	0.000354207	ND	0.000161165	ND	0.00211635	ND	0.00216562
	2.08696	2.17662	0.73813	0.784969	ND	0.314172	ND	0.2082	ND	0.453428	ND	0.177325	ND	0.0315981	ND	0.0169138	ND	0.000421939	ND	0.000172053	ND	0.00216646	ND	0.00191674
	1.94606	1.81131	0.673942	0.896511	ND	0.263199	ND	0.180361	ND	0.315573	ND	0.175293	ND	0.0271688	ND	0.0187452	ND	0.000361181	ND	0.000137912	ND	0.00192781	ND	0.00195337
Mean	1.86934	1.81091	0.694705	0.763967	ND	0.29384	ND	0.206664	ND	0.393994	ND	0.194904	ND	0.0267823	ND	0.0185799	ND	0.000379109	ND	0.000157044	ND	0.00207021	ND	0.00201191
SD	0.264458	0.365904	0.0376185	0.144196	ND	0.027005	ND	0.0255694	ND	0.0708614	ND	0.032224	ND	0.00502028	ND	0.00158996	ND	3.72557e-05	ND	1.74398e-05	ND	0.000125836	ND	0.000134369
					ND： not detectable

## Sheet: Suppl Figure 2
Supplementary Figure 2
Supplementary Figure 2a
TPR/TP	Data for column1	Data for column2	Data for column3	Data for column4	Data for column5	Data for column6	Data for column7	Data for column8	Data for column9	Data for column10	Data for column11	Data for column12
Anther and panicle stage	MMC (Anther)	MMC (Anther)	meiosis (Anther)	meiosis (Anther)	EM (Anther)	EM (Anther)	LM (Anther)	LM (Anther)	young panicles of 3~5 cm	young panicles of 3~5 cm	young panicles of 5~10 cm	young panicles of 5~10 cm
Sample	RP-s	NIL-g	RP-s	NIL-g	RP-s	NIL-g	RP-s	NIL-g	RP-s	NIL-g	RP-s	NIL-g
	0.0136114	0.150708	0.00539815	0.104201	0.0049737	0.132802	0.00718559	0.0954592	0.0042635	0.12018	0.0055232	0.0947734
	0.0163718	0.16218	0.00621359	0.127934	0.00664704	0.116797	0.00749968	0.095803	0.00331095	0.0927342	0.00861269	0.098196
	0.0190548	0.183324	0.00731966	0.122698	0.00533339	0.139837	0.00851849	0.102178	0.00382532	0.121044	0.00631143	0.104858
Mean	0.016346	0.165404	0.00631047	0.118278	0.00565137	0.129812	0.00773459	0.0978133	0.00379992	0.111319	0.00681578	0.0992758
SD	0.00272179	0.0165451	0.000964412	0.0124687	0.000880825	0.0118075	0.000696808	0.00378362	0.000476782	0.0161008	0.0016053	0.00512827
Supplementary Figure 2b
A2	Data for column1	Data for column2	Data for column3	Data for column4	Data for column5	Data for column6	Data for column7	Data for column8	Data for column9	Data for column10	Data for column11	Data for column12
Anther and panicle stage	MMC (Anther)	MMC (Anther)	meiosis (Anther)	meiosis (Anther)	EM (Anther)	EM (Anther)	LM (Anther)	LM (Anther)	young panicles of 3~5 cm	young panicles of 5~10 cm	young panicles of 5~10 cm	young panicles of 5~10 cm
Sample	RP-s	NIL-g	RP-s	NIL-g	RP-s	NIL-g	RP-s	NIL-g	RP-s	NIL-g	RP-s	NIL-g
	ND	0.0143242	ND	0.0137892	ND	0.014154	ND	0.0236855	ND	0.0129885	ND	0.00460548
	ND	0.0134149	ND	0.0144415	ND	0.0151848	ND	0.0251088	ND	0.0119518	ND	0.00451654
	ND	0.0156392	ND	0.0150003	ND	0.0164946	ND	0.0261893	ND	0.0113795	ND	0.00483371
Mean	ND	0.0144594	ND	0.0144104	ND	0.0152778	ND	0.0249946	ND	0.0121066	ND	0.00465191
SD	ND	0.00111832	ND	0.00060617	ND	0.00117309	ND	0.0012558	ND	0.000815617	ND	0.000163601
Supplementary Figure 2c
A3	Data for column1	Data for column2	Data for column3	Data for column4	Data for column5	Data for column6	Data for column7	Data for column8	Data for column9	Data for column10	Data for column11	Data for column12
Anther and panicle stage	MMC (Anther)	MMC (Anther)	meiosis (Anther)	meiosis (Anther)	EM (Anther)	EM (Anther)	LM (Anther)	LM (Anther)	young panicles of 3~5 cm	young panicles of 5~10 cm	young panicles of 5~10 cm	young panicles of 5~10 cm
Sample	RP-s	NIL-g	RP-s	NIL-g	RP-s	NIL-g	RP-s	NIL-g	RP-s	NIL-g	RP-s	NIL-g
	ND	0.0290379	ND	0.0251563	ND	0.0319083	ND	0.042621	ND	0.0221696	ND	0.00764821
	ND	0.0320191	ND	0.0287441	ND	0.0333668	ND	0.051641	ND	0.0199105	ND	0.00667544
	ND	0.0307907	ND	0.0290362	ND	0.0348806	ND	0.0494491	ND	0.0167902	ND	0.00628012
Mean	ND	0.0306159	ND	0.0276455	ND	0.0333853	ND	0.0479037	ND	0.0196235	ND	0.00686792
SD	ND	0.00149829	ND	0.0021607	ND	0.00148625	ND	0.00470442	ND	0.00270117	ND	0.000704067
Supplementary Figure 2d
A4	Data for column1	Data for column2	Data for column3	Data for column4	Data for column5	Data for column6	Data for column7	Data for column8	Data for column9	Data for column10	Data for column11	Data for column12
Anther and panicle stage	MMC (Anther)	MMC (Anther)	meiosis (Anther)	meiosis (Anther)	EM (Anther)	EM (Anther)	LM (Anther)	LM (Anther)	young panicles of 3~5 cm	young panicles of 5~10 cm	young panicles of 5~10 cm	young panicles of 5~10 cm
Sample	RP-s	NIL-g	RP-s	NIL-g	RP-s	NIL-g	RP-s	NIL-g	RP-s	NIL-g	RP-s	NIL-g
	ND	0.0628025	ND	0.0761388	ND	0.0996845	ND	0.100672	ND	0.0503063	ND	0.0526093
	ND	0.068392	ND	0.0760323	ND	0.103048	ND	0.10685	ND	0.0404521	ND	0.0485173
	ND	0.063365	ND	0.0678645	ND	0.0955408	ND	0.112038	ND	0.0508808	ND	0.0473946
Mean	ND	0.0648532	ND	0.0733452	ND	0.0994245	ND	0.10652	ND	0.0472131	ND	0.049507
SD	ND	0.00307761	ND	0.00474675	ND	0.00376044	ND	0.00568985	ND	0.00586223	ND	0.00274463
Supplementary Figure 2e
A5	Data for column1	Data for column2	Data for column3	Data for column4	Data for column5	Data for column6	Data for column7	Data for column8	Data for column9	Data for column10	Data for column11	Data for column12
Anther and panicle stage	MMC (Anther)	MMC (Anther)	meiosis (Anther)	meiosis (Anther)	EM (Anther)	EM (Anther)	LM (Anther)	LM (Anther)	young panicles of 3~5 cm	young panicles of 5~10 cm	young panicles of 5~10 cm	young panicles of 5~10 cm
Sample	RP-s	NIL-g	RP-s	NIL-g	RP-s	NIL-g	RP-s	NIL-g	RP-s	NIL-g	RP-s	NIL-g
	ND	0.00135742	ND	0.00155259	ND	0.00150607	ND	0.00299981	ND	0.000964202	ND	0.000285635
	ND	0.00139662	ND	0.00157781	ND	0.00178425	ND	0.00279557	ND	0.000803315	ND	0.000253665
	ND	0.00130545	ND	0.00140464	ND	0.00160202	ND	0.0023219	ND	0.000891232	ND	0.000199962
Mean	ND	0.00135316	ND	0.00151168	ND	0.00163078	ND	0.00270576	ND	0.00088625	ND	0.000246421
SD	ND	4.57356e-05	ND	9.35525e-05	ND	0.000141305	ND	0.000347767	ND	8.05588e-05	ND	4.32932e-05
Supplementary Figure 2f
A6	Data for column1	Data for column2	Data for column3	Data for column4	Data for column5	Data for column6	Data for column7	Data for column8	Data for column9	Data for column10	Data for column11	Data for column12
Anther and panicle stage	MMC (Anther)	MMC (Anther)	meiosis (Anther)	meiosis (Anther)	EM (Anther)	EM (Anther)	LM (Anther)	LM (Anther)	young panicles of 3~5 cm	young panicles of 5~10 cm	young panicles of 5~10 cm	young panicles of 5~10 cm
Sample	RP-s	NIL-g	RP-s	NIL-g	RP-s	NIL-g	RP-s	NIL-g	RP-s	NIL-g	RP-s	NIL-g
	ND	0.00494366	ND	0.00427	ND	0.00378962	ND	0.00531294	ND	0.00508614	ND	0.00349589
	ND	0.00523802	ND	0.0039953	ND	0.00406335	ND	0.00445849	ND	0.00520584	ND	0.00309325
	ND	0.00532146	ND	0.00384172	ND	0.00461274	ND	0.00463726	ND	0.0046343	ND	0.00315274
Mean	ND	0.00516771	ND	0.00403567	ND	0.00415524	ND	0.00480289	ND	0.00497543	ND	0.00324729
SD	ND	0.00019847	ND	0.000216975	ND	0.000419186	ND	0.000450662	ND	0.000301425	ND	0.000217339
					ND： not detectable

## Sheet: Suppl Figure 4d
Supplementary Figure 4d
Plant height (cm)
No.	NIL-g	a4	a6
1	66	67.5	66
2	70	71	67
3	69	68	68
4	67	74	70
5	66	73	68
6	65	74	70
7	68	67	68
8	65	70	69
9	65	73	69
10	67	69	68
Mean	66.8	70.65	68.3
SD	1.75119	2.72896	1.25167
P		0.0601536	0.0986315

## Sheet: Suppl Figure 4e
Supplementary Figure 4e
Panicle length (cm)
No.	NIL-g	a4	a6
1	24.2	25.7	25
2	23.4	24.3	24.7
3	25.1	24.1	23.2
4	24.5	24.2	23.4
5	24.2	26.7	25.8
6	26	24.7	28
7	24	23.7	23.6
8	23	24.8	27
9	24.7	25.8	27
10	22.8	24.7	23.6
Mean	24.19	24.87	25.13
SD	0.970052	0.925023	1.74104
P		0.126097	0.157878

[truncated: 17 more sheets: Suppl Figure 4f, Suppl Figure 4g, Suppl Figure 8, Suppl Figure 8a-1, Suppl Figure 8a-2, Suppl Figure 8a-3, Suppl Figure 8a-4, Suppl Figure 8a-5, Suppl Figure 8a-6, Suppl Figure 8b, Suppl Figure 10, Suppl Table 2, Suppl Table 3, Suppl Table 4, Suppl Table 5, Suppl Table 6, Suppl Table 7]
